# Supplementary material for: PU.1 is required to restrain myelopoiesis during chronic inflammatory stress
Source: Front Cell Dev Biol. 2023 Jun 26;11:1204160. doi: 10.3389/fcell.2023.1204160 (PMC10368259; doi:10.3389/fcell.2023.1204160)
Supplement: Supplementary file 4 [file Table1.XLSX]

## Sheet: Table S1
Table S1: PU.1 ChIP-seq peak data for self-renewal genes
PeakId	Chromosome	Start	End	Strand	Peak_Score	Distance_to_TSS	Gene_Name	CpG%	GC%	PUER-PU.1-0h	PUER-PU.1-1h	PUER-PU.1-6h	PUER-PU.1-24h	PUER-PU.1-48h	ThioMac-PU.1	BMDM-PU.1	PU.1.motif
chr1-855	chr1	106695862	106696062	+	49.1	18328	Bcl2	0.005	0.487562	0	1	1	1	1	1	1	3.50897
chr1-1185	chr1	106644661	106644861	+	36.7	69529	Bcl2	0	0.437811	0	0	1	0	1	1	1	5.5969
chr19-1238	chr19	3339628	3339828	+	15	16427	Cpt1a	0	0.477612	0	0	0	0	0	1	1	11.3642
chr19-2073	chr19	3309750	3309950	+	7.07	-13451	Cpt1a	0.005	0.517413	0	1	1	1	1	0	0	8.58166
chr19-38	chr19	3321743	3321943	+	131.3	-1458	Cpt1a	0.02	0.577114	1	1	1	1	1	1	1	12.4976
chr19-1578	chr19	3386966	3387166	+	9.72	-1791	Tesmin (in Cpt1a gene body)	0	0.507463	0	1	1	1	1	1	1	4.27731
chr6-905	chr6	125165802	125166002	+	30.9	-129	Gapdh	0.035	0.562189	0	0	0	0	0	1	1	3.04997
chr6-2036	chr6	125166565	125166765	+	16.4	-198	Gapdh	0.02	0.60199	0	0	0	0	1	1	1	6.59135
chr2-1263	chr2	75683053	75683253	+	28.7	21510	Nfe2l2	0.02	0.507463	1	0	1	1	1	1	1	8.87218
chr2-1300	chr2	75685441	75685641	+	27	19122	Nfe2l2	0.02	0.522388	0	1	1	1	1	1	1	4.1416
chr2-44	chr2	75731220	75731420	+	162.6	-26657	Nfe2l2	0.01	0.472637	1	1	1	1	1	1	1	7.00271
chr2-852	chr2	75698049	75698249	+	46.4	6514	Nfe2l2	0.015	0.532338	1	1	1	1	1	1	1	10.8325
chr2-916	chr2	75763437	75763637	+	42.9	-58874	Nfe2l2	0.01	0.522388	1	1	1	1	1	1	1	3.50897
chr10-775	chr10	42225198	42225398	+	37.6	51444	Foxo3	0.03	0.437811	1	1	1	1	1	1	1	5.74414
chr10-1038	chr10	42210735	42210935	+	30.9	65907	Foxo3	0	0.487562	0	0	1	0	0	0	1	11.0354
chr10-1150	chr10	42294334	42294534	+	25.6	-17692	Foxo3	0	0.497512	0	0	0	0	0	0	0	6.07357
chr10-1233	chr10	42276130	42276330	+	24.3	512	Foxo3	0.05	0.552239	0	1	1	0	0	1	1	3.46331
chr10-1993	chr10	42170968	42171168	+	15.9	105674	Foxo3	0.01	0.507463	0	1	0	0	0	1	0	6.6518
chr10-2513	chr10	42198735	42198935	+	15	77907	Foxo3	0.015	0.507463	0	0	1	1	0	0	1	6.5628
chr10-2699	chr10	42258149	42258349	+	11.9	18493	Foxo3	0.01	0.467662	1	1	1	1	1	1	1	7.19958
chr18-57	chr18	34856295	34856495	+	102.5	-4812	Egr1	0.03	0.587065	1	1	1	1	1	1	1	11.0354
chr18-229	chr18	34888590	34888790	+	55.2	27483	Egr1	0.015	0.457711	0	1	1	1	1	1	1	5.5969
chr6-778	chr6	92013134	92013334	+	39.8	34269	Fgd5	0.015	0.547264	0	1	1	1	1	1	1	9.99819
chr6-755	chr6	91979695	91979895	+	39.3	830	Fgd5	0.025	0.507463	0	1	0	1	1	1	1	7.92262
chr7-891	chr7	38137386	38137586	+	37.6	-29996	Ccne1	0.005	0.338308	0	0	0	0	0	1	1	11.3642
chr7-890	chr7	38090100	38090300	+	31.4	17290	Ccne1	0.015	0.512438	0	1	1	0	0	0	1	3.35446
chr7-2045	chr7	38108454	38108654	+	15.9	-1064	Ccne1	0.03	0.492537	0	1	1	1	1	0	1	12.4976
chr12-7	chr12	73881515	73881715	+	225.8	-19709	Hif1a	0.005	0.452736	1	1	1	1	1	1	1	12.4976
chr12-219	chr12	73779324	73779524	+	65.9	-121900	Hif1a	0.015	0.537313	1	1	1	1	1	1	1	0.6426
chr12-418	chr12	73880705	73880905	+	45.5	-20519	Hif1a	0.005	0.378109	0	1	1	1	1	0	1	7.27974
chr12-534	chr12	73901308	73901508	+	32.7	84	Hif1a	0.02	0.482587	0	1	1	1	1	1	1	8.86477
chr12-1602	chr12	73772927	73773127	+	11.5	-128297	Hif1a	0.02	0.427861	0	0	0	0	0	1	1	12.4976
chr12-2249	chr12	73765220	73765420	+	10.2	-136004	Hif1a	0.025	0.497512	0	0	0	0	1	0	1	7.40998
chr12-666	chr12	13067042	13067242	+	22.5	-125306	Mycn	0.015	0.462687	0	0	0	0	0	1	1	9.07827
chr12-1216	chr12	12938441	12938641	+	15.5	3295	Mycn	0.01	0.502488	0	0	0	0	0	1	1	6.78182
chr10-421	chr10	75781253	75781453	+	50.8	61	Gstt3	0.025	0.472637	0	0	0	1	1	1	1	9.28126
chr5-734	chr5	3368357	3368557	+	45.5	24564	Cdk6	0.005	0.393035	0	0	1	1	0	1	1	7.11946
chr5-913	chr5	3355920	3356120	+	30.5	12127	Cdk6	0.025	0.437811	0	0	0	0	0	1	1	9.41592
chr5-2384	chr5	3342266	3342466	+	16.8	-1527	Cdk6	0.09	0.606965	0	1	1	1	1	0	1	3.50224
chr5-1942	chr5	3301246	3301446	+	15.5	-42547	Cdk6	0.01	0.527363	1	1	1	1	1	1	1	4.80063
chr5-2520	chr5	3359155	3359355	+	13.3	15362	Cdk6	0.01	0.383085	0	0	0	0	0	1	1	7.3292
chr5-2260	chr5	3430593	3430793	+	12.4	86800	Cdk6	0.015	0.40796	0	0	0	0	0	1	1	4.50099
chr5-3460	chr5	3317876	3318076	+	8.4	-25917	Cdk6	0.01	0.41791	0	0	1	0	0	1	1	12.4976
chr5-3459	chr5	3309285	3309485	+	7.96	-34508	Cdk6	0	0.412935	0	0	1	1	1	1	1	1.43228
chr5-89	chr5	3198512	3198712	+	138.3	-145281	Cdk6	0.01	0.517413	0	1	1	1	1	1	1	10.8325
chr5-281	chr5	3247381	3247581	+	73.4	-96412	Cdk6	0.005	0.427861	0	0	0	0	0	1	1	9.07827
chr5-639	chr5	3273228	3273428	+	55.7	-70565	Cdk6	0.005	0.477612	0	0	1	1	0	1	1	12.4976
chr5-463	chr5	3420246	3420446	+	52.2	76453	Cdk6	0.015	0.457711	0	1	1	0	1	1	1	7.61608
chr5-576	chr5	3461504	3461704	+	43.3	-82229	Fam133b (in Cdk6 gene body)	0.015	0.497512	0	1	1	1	1	1	1	4.46347
chr5-1263	chr5	3493178	3493378	+	30.9	-50555	Fam133b (in Cdk6 gene body)	0.015	0.422886	0	0	0	1	1	1	1	8.66789
chr5-222	chr5	3490357	3490557	+	100.3	-53376	Fam133b (in Cdk6 gene body)	0.01	0.338308	0	1	1	1	1	1	1	7.73875
chr5-165	chr5	3502593	3502793	+	99.9	-41140	Fam133b (in Cdk6 gene body)	0.005	0.467662	1	1	1	1	1	1	1	10.8325
chr10-2249	chr10	69351235	69351435	+	14.1	1577	Cdk1	0.015	0.517413	0	1	1	1	1	1	1	10.4221

## Sheet: Table S2
Table S2: PU.1 ChIP-seq data for myeloid lineage genes
PeakId	Chromosome	Start	End	Strand	Peak_Score	Distance_to_TSS	Gene_Name	CpG%	GC%	PUER-PU.1-0h	PUER-PU.1-1h	PUER-PU.1-6h	PUER-PU.1-24h	PUER-PU.1-48h	ThioMac-PU.1	BMDM-PU.1	PU.1.motif
chr18-16	chr18	61108605	61108805	+	163.1	3133	Csf1r	0.035	0.621891	0	0	1	1	1	1	1	9.37025
chr18-171	chr18	61105726	61105926	+	47.7	254	Csf1r	0.025	0.467662	0	1	1	1	1	1	1	4.298
chr18-541	chr18	61092059	61092259	+	23.9	-13413	Csf1r	0.01	0.522388	0	0	0	0	0	1	1	11.0354
chr18-1462	chr18	61099091	61099291	+	9.72	-6381	Csf1r	0.01	0.452736	0	0	0	0	0	1	1	3.09344
chr1-186	chr1	170976006	170976206	+	107.8	-35	Fcgr2b	0.02	0.492537	0	1	1	1	1	1	1	9.69903
chr1-506	chr1	170953278	170953478	+	69.8	22693	Fcgr2b	0.005	0.41791	1	1	1	1	1	1	1	7.20569
chr1-1015	chr1	170967588	170967788	+	45.1	8383	Fcgr2b	0.005	0.462687	1	1	1	1	1	1	1	8.66789
chr1-1126	chr1	170959927	170960127	+	42.9	16044	Fcgr2b	0	0.442786	1	1	1	1	1	1	1	9.28126
chr1-918	chr1	170973070	170973270	+	41.5	2901	Fcgr2b	0.005	0.457711	1	1	1	0	0	1	1	10.4221
chr10-159	chr10	77536953	77537153	+	91.5	6683	Itgb2	0.02	0.507463	1	1	1	1	1	1	1	1.65089
chr10-350	chr10	77531024	77531224	+	69.8	754	Itgb2	0	0.542289	1	1	1	1	1	1	1	7.53446
chr10-200	chr10	77530217	77530417	+	65.9	-53	Itgb2	0.025	0.547264	1	1	1	1	1	1	1	11.0811
chr10-730	chr10	77523299	77523499	+	36.7	-6971	Itgb2	0.015	0.557214	0	0	0	0	0	1	1	3.46559
chr10-802	chr10	77551015	77551215	+	35.4	20745	Itgb2	0.025	0.557214	1	1	1	1	1	1	1	-2.24807
chr15-234	chr15	75062260	75062460	+	84.4	-13523	Ly6c1	0	0.457711	1	1	0	0	0	1	1	8.87218
chr15-958	chr15	75054266	75054466	+	27	-5529	Ly6c1	0.02	0.517413	0	1	1	1	1	0	1	10.8325
chr15-1892	chr15	75070055	75070255	+	12.8	-21318	Ly6c1	0.01	0.437811	0	1	1	1	0	0	0	4.1347
chr15-440	chr15	75089917	75090117	+	59.2	21920	Ly6c2	0.005	0.318408	0	1	0	0	0	1	1	8.87218
chr15-441	chr15	75111850	75112050	+	49.1	-13	Ly6c2	0	0.502488	1	1	1	1	1	1	0	10.2168
chr15-310	chr15	75141928	75142128	+	62.3	-13233	Ly6g	0	0.447761	1	1	1	0	0	1	0	8.87218
chr15-1222	chr15	75137853	75138053	+	21.2	-17308	Ly6g	0.01	0.512438	0	0	1	0	0	0	0	8.95987
chr15-1893	chr15	75135082	75135282	+	12.8	-20079	Ly6g	0.005	0.462687	0	1	1	1	1	0	0	5.98028

## Sheet: Table S3
Table S3: Antibodies used in this study
Target	Fluor	Manufacturer	Catalog	Clone	Dilution
anti-Rabbit Fab	A647	Cell Signaling	4414	NA	1:2000
B220	PE-Cy5	BioLegend	103201	RA3-682	1:800
c-Kit	APC-Cy7	BioLegend	105826	2B8	1:800
CD150	BV786	BioLegend	115937	TC15-12F12.2	1:100
CD3	PE-Cy5	BioLegend	15-0031-81	17A2	1:100
CD34	FITC	eBioscience	11-0341-85	RAM34	1:25
CD4	PE-Cy5	eBioscience	15-0051-81	GK1.5	1:1600
CD48	AlexaFluor 700	BioLegend	103416	HM48-1	1:100
CD5	PE-Cy5	BioLegend	100610	53-7.3	1:800
CD8	PE-Cy5	BioLegend	100710	53-6.7	1:800
CD18	PE	BioLegend	101407	M18/2	1:100
CD41	BV510	BioLegend	133923	MW/reg30	1:400
FcγR	BV711	BioLegend	101337	93	1:400
FcγR	APC	BioLegend	101325	93	1:400
Flk2	Biotin	eBioscience	13-1351-82	RMV7	1:400
Gr-1	Pacific Blue	BioLegend	108430	RB6-8C5	1:800
Gr-1	PE-Cy5	BioLegend	108410	RB6-8C5	1:800
Ki67	PerCP-eFluor710	eBioscience	46-5698-80	SolA15	1:400
Ly6C	BV605	BD Biosciences	563011	AL-21	1:100
Mac-1	APC	Biolegend	101212	M1/70	1:100
MCSFR	BV605	Biolegend	135517		1:100
Mac-1	PE-Cy7	BioLegend	101215	M1/70	1:800
Mouse IgG2A	A647	Thermo-Fisher	A-21241	NA	1:5000
Puromycin	Purified	EMDMillipore	MAPE343	12D10	1:800
Sca-1	BV421	BioLegend	108120	D7	1:400
Sca-1	PE-Cy7	BioLegend	108113	D7	1:400
Streptavidin	BV605	BioLegend	405229	NA	1:100
Ter119	PE-Cy5	BioLegend	116201	ter119	1:400

## Sheet: Table S4
Table S4: Fluidigm Primers used in this study
Target	Forward	Reverse	Design RefSeq
Itgam	AGCAGCTGAATGGGAGGAC	GGCCCCATTGGTTTTGTGAA	NM_001082960.1
Slamf1	GCAATTCTGCAAGCAGCTGAA	AGGTCCCATTCTCGTTCTCC	NM_013730.N
Itga2b	CCGTGGTATTGCATGGAGAAAC	ACACACAGGTCGTCTTCCC	NM_010575.N
Gstt3	AGGAAGGTGCCAGCTTTGAA	GGGGCCTTGTACTTTCTACTCA	NM_133994.N
Flt3	CCTTCCCCAACCTGACTTCA	GTTGCCACCCATGTTCTGATAC	NM_010229.N
Nfe2l2	AGTGGATCCGCCAGCTAC	CTCTGCCAAAAGCTGCATACA	NM_010902.N
Spi1	CCAACGTCCAATGCATGACTA	TGTGCGGAGAAATCCCAGTA	NM_011355.N
Tek	GTTGGATGGCAATCGAATCAC	CCAGAGCAATACACCATAGGAC	NM_013690.N
Mfn2	AAGTCGAGGCTCTGGATTCA	TGTTGAGTTCGCTGTCCAAC	NM_001285920.N
Actb	CCCTAAGGCCAACCGTGAAA	AGCCTGGATGGCTACGTACA	NM_007393.3
Bax	GCGTGGTTGCCCTCTTCTA	CTGATCAGCTCGGGCACTTTA	NM_007527.N
Bcl2	ATGTGTGTGGAGAGCGTCAA	GATGCCGGTTCAGGTACTCA	NM_009741.N
Bid	CAGCTAGCCGCACAGTTCA	GGAAGGCTGTCTTCACCTCA	NM_007544.N
Bmi1	AAACCAGACCACTCCTGAAC	TTTGAAAAGCCCTGGGACTAA	NM_007552.N
Padi4	GTGACCCTACAGGTGAAAGCA	GGGGAGGTCTTGGGTCCATA	NM_011061.N
Ccna2	CACAACATGCCCAACAGTCAA	GTGTCTCTGGTGGGTTGAGAA	NM_009828.N
Ccnb1	ACGCTAGGTACTGGAAAAGGTAC	TCCACCTCTGGTTCACACAC	NM_172301.N
Ccnd1	TGCCGAGAAGTTGTGCATCTA	TGTTCACCAGAAGCAGTTCCA	NM_007631.2
Ccne1	CTGTGAAAAGCGAGGATAGCA	TGTTAGGGGTGGGGATGAAA	NM_007633.N
Cd34	CCGAGCCATATGCTTACACA	ACCTCACTTCTCGGATTCCA	NM_001111059.N
Cd48	GTCTGGTCCTGGAACTGCTAC	TGCCGGTGGTGGCATTTATA	NM_007649.N
Cdk1	TGCCAGAGCGTTTGGAATAC	CACTTCTGGAGATCGGTACCA	NM_007659.N
Cdk6	TGGAAGTTCAGACGTGGATCA	GTCCCTAGGCCAGTCTTCC	NM_009873.N
Cdkn1a	GAACATCTCAGGGCCGAAAAC	TCTGCGCTTGGAGTGATAGAA	NM_007669.4
Cdkn1b	CAGTGTCCAGGGATGAGGAA	TTCGGGGAACCGTCTGAAA	NM_009875.N
Cdkn1c	TCTCTCGGGGATTCCAGGAC	CTTGCGCTTGGCGAAGAA	NM_001161624.N
Cdkn2c	CGCTCAAAATGGATTTGGGAGAA	AAGCCTCCTGGCAATCTCC	NM_001301368.N
Cebpa	TGCGCAAGAGCCGAGATAA	CGGTCATTGTCACTGGTCAAC	NM_007678.N
Cebpb	ACAAGGTGCTGGAGCTGAC	GCAGCTGCTTGAACAAGTTCC	NM_009883.3
Cebpd	TCCACGACTCCTGCCATGTA	GCGGCCATGGAGTCAATGTA	NM_007679.N
Cpt1a	CTGCCTCTATGTGGTGTCCAA	ACAACCTCCATGGCTCAGAC	NM_013495.N
Ctnnal1	TTGGCTGAGTATGCCTGTAAAC	CCGGATATATGCCGCAACAA	NM_018761.N
Dnmt1	AGCCATTGGCCTGGAGATTA	GCAGCCTCCTCTTTTGCTTTA	NM_001199433.N
Dnmt3a	CGCCAGAAGTGCAGAAACA	AATGAAGAGTGGGTGCTCCA	NM_007872.N
Dnmt3b	GACGTCCGGAAAATCACCAA	GATCATTGCATGGGCTTCCA	NM_001003961.N
Ebf1	GCCAAGACAAGAACCCTGAA	GCCACAGCTTTTCTTGTCAC	NM_001290711.N
Egr1	ACAACCCTATGAGCACCTGAC	GGCTGGGATAACTCGTCTCC	NM_007913.5
Fgd5	GATGGGAAGTACCGGCTGAA	AGGGCACTTTGTCCATCACA	NM_172731.N
Foxm1	TTGGATTGAGGACCACTTCCC	TGGAGAGAAAGGTTGTGACGAA	NM_008021.N
Foxo3	AGGATAAGGGCGACAGCAA	TCATTCTGAACGCGCATGAA	NM_019740.N
Fzd3	AGCAAAGTGAGCAGCTACCA	TCTCTCCTCCATTCCTCGGTAA	NM_021458.N
Gapdh	CAAGGTCATCCCAGAGCTGAA	CAGATCCACGACGGACACA	NM_008084.2
Gata1	GCATCAGCACTGGCCTACTA	TTGAGCAGTGGATACACCTGAA	NM_008089.N
Gata2	CACCCCTAAGCAGAGAAGCAA	TGTGGCACCACAGTTGACA	NM_008090.N
Gusb	AGTATGGAGCAGACGCAATCC	ACAGCCTTCTGGTACTCCTCA	NM_010368.1
Hes1	TGAAGCACCTCCGGAACC	CGCGGTATTTCCCCAACAC	NM_008235.N
Hif1a	TCGACACAGCCTCGATATGAA	TTCCGGCTCATAACCCATCA	NM_010431.2
Hif3a	GACTCTCCACTGCCCAGAAA	CATCTCCAAGTCCAGAGTGTCA	NM_016868.N
Hoxa2	GAAGAAGGCGGCCAAGAAA	GCTGCCATCAGCTATTTCCA	NM_010451.N
Hoxa9	TGTTTGGTGCCTCGTGGAA	GGTGGTGGTGGTGATGATACA	NM_010456.N
Hoxb5	GGCAGACTCCACAGATATTCCC	CCAGGGTCTGGTAGCGAGTA	NM_008268.N
Ifitm1	CGACAGCCACCACAATCAAC	TGTATTGAACAGGGACCAGACC	NM_001112715.N
Ifnar1	GCACTGTGCAGTGTATAAGCA	TCTTGCCTTGGGCATCCA	NM_010508.N
Ifngr1	CTGGGAATACCAGAACATGTCAC	TGCAGGAATCAGTCCAGGAA	NM_010511.N
Ikzf1	GCAAGCAATGTCGCCAAAC	TCCATCACGTGGGATGTCA	NM_001025597.N
Il10ra	AACTGGACCACCACTGAGAC	GCTTTCAGAGTCACGCTATCC	NM_008348.N
Il1r1	TCCTGCTCTGGTTTTCTTCC	TCCCAGGGTCTTGGGATAAA	NM_008362.2
Irak1	GACACAAGGTGCAAAGACCAA	TGCTTTTCAGGGTCACTCCA	NM_008363.N
Irf8	GATATGCCGCCTATGACACA	CCCGTAGTAGAAGCTGATGAC	NM_008320.3
Irgm1	GACAGCGTCACTCGGATCTTA	CTCTGCCATGTTGGGGAGTA	NM_008326.N
Mecom	AGATCCATGGCAACCAGGAC	TGACAGCATGTGCTTCTCCA	NM_007963.N
Mpl	ATCCGACAGCATCCCAACC	GCTTCCACCCTTCACTGTCA	NM_001122949.N
Mx1	GAGATGACCCAGCACCTGAA	GGATAATCAGAGGGATCTGTCTCC	NM_010846.1
Myc	AGTGCTGCATGAGGAGACA	TCTCCACAGACACCACATCAA	NM_010849.4
Mycn	GCACCTCCGGAGAGGATAC	GACGCACAGTGATCGTGAAA	NM_008709.N
Nfkb1	ACCGTATGAGCCTGTGTTCA	GTAGCCTCGTGTCTTCTGTCA	NM_008689.2
Nfkbia	GAGCGAGGATGAGGAGAGCTA	GGCCTCCAAACACACAGTCA	NM_010907.2
Notch1	GGACGGCGTGAATACCTACA	GACATTCGTCCACATCCTCTGTA	NM_008714.3
Pdgfrb	TGGCGATGAGAAAGCCATCA	TCTACATCTCCCAGTGTCTCCA	NM_001146268.N
Prkaa2	CGGAGCTATCTTCTGGACTTCA	CGCTGGGGTGTTGAAGAAC	NM_178143.N
Relb	ACAGGTGGTGAGGAGCTGTA	CTGTGCTGAACACCACGGATA	NM_009046.N
Pten	GAGACATTATGACACCGCCAAA	AAGTTCTAGCTGTGGTGGGTTA	NM_008960.2
Rad51	AACCCATTGGAGGGAACATCA	GATTCTGGTCTCCCCTCTTCC	NM_011234.N
Rb1	AGTTCTCACCTCCTGCACTAC	TTCTGGGTGTTCGAGGTGAA	NM_009029.N
Rela	CCAGCGAATCCAGACCAACA	AGAGGCGCACTGCATTCAA	NM_009045.4
Runx1	AGAACCAGGTAGCGAGATTCA	ACGGTGATGGTCAGAGTGAA	NM_009821.N
Sfrp1	AGTTGAAGTCAGAGGCCATCA	TGTCACCGTTTTCCTTCTTCAC	NM_013834.N
Srsf2	CAAGAGCCCACCCAAGTCT	GTTAAGCCGCTTGCCGATT	NM_011358.N
Stat1	GCAGGTGTTGTCAGATCGAAC	ATGCACGGCTGTCGTTCTA	NM_009283.3
Stat3	TGGGCATCAATCCTGTGGTA	CCAATTGGCGGCTTAGTGAA	NM_213659.2
Stat5a	AGCCAGGACCACAATGCTA	CCTTGTCAGGCACAGCAAA	NM_011488.N
Terc	GGGTTCTGGTCTTTTGTTCTCC	GCTGCAGGTCTGGACTTTCC	NR_001579.N
Tet2	TCTTGGGCAAGTGTGGCATA	TCTGGATTCTCACCCTGACAAC	NM_001040400.N
Tgfbr1	AATTGCTCGACGCTGTTCTA	ACCGATGGATCAGAAGGTACA	NM_009370.N
Tgfbr2	TCTGTGAGAAGCCGCATGAA	GGCAAACCGTCTCCAGAGTAA	NM_009371.N
Tnfaip1	CAGGAGCAACAACAAGTACTCA	CAGGGACAGCTTGTCAAACA	NM_009395.N
Tnfrsf1a	GCAGTGTCTCAGTTGCAAGAC	ACACACCGTGTCCTTGTCA	NM_011609.N
Epor	AGCTCCGGGATGGACTTCAA	CCTGGTGCAGGCTACATGAC	NM_010149.N
Traf1	CCCAGGAAGCCCTCTGAC	GAACAGCCAACACCTGCAAA	NM_009421.N
Tubb5	GAGGGAAATCGTGCACATCC	CGATGCCATGTTCATCGCTTA	NM_011655.N
U2af1	GGAGCATGTCGTCATGGA	CTGGCTAAAGGTTGGTTTATTGT	NM_024187.N
Vldlr	ACTGCAGAGACTGGAGTGAC	GGGAACAGCCACCATTATTGAC	NM_013703.N
Vwf	AGTTTGGTGGACCTCATGCA	GTTACATAGCGCACGGCAAA	NM_011708.N
Bcl2l1	AGCGTAGACAAGGAGATGCA	AGGCTCTAGGTGGTCATTCA	NM_009743.5
Rarb	ACAGATCTCCGCAGCATCA	AGGTGGCATTGATCCAGGAA	NM_001289760.N
Procr	GAACCACATCACCACGCAAA	CCCAGGACCAGTGATGTGTAA	NM_011171.N
